# Supplementary material for: RNA Interference Screening Identifies Novel Roles for RhoBTB1 and RhoBTB3 in Membrane Trafficking Events in Mammalian Cells
Source: Cells. 2020 Apr 28;9(5):1089. doi: 10.3390/cells9051089 (PMC7291084; doi:10.3390/cells9051089)
Supplement: Supplementary file 1 [file cells-09-01089-s001.zip]

Archive with 4 entries (4 files):
- SuppVideo 2_siCdc42.mp4
- SuppVideo 3_siRhoBTB3.mp4
- cells-776692-supplementary.pdf
- SuppVideo 1_NEG.mp4
